# Supplementary material for: The melanocortin action is biased toward protection from weight loss in mice
Source: Nat Commun. 2023 Apr 17;14:2200. doi: 10.1038/s41467-023-37912-z (PMC10110624; doi:10.1038/s41467-023-37912-z)
Supplement: Supplementary file 4 — Source Data [file 41467_2023_37912_MOESM4_ESM.zip]

Archive with 2 entries (2 files):
- Source Data (Main figures).xlsx
- Source Data (Supplementary figures).xlsx
