# Supplementary material for: The melanocortin action is biased toward protection from weight loss in mice
Source: Nat Commun. 2023 Apr 17;14:2200. doi: 10.1038/s41467-023-37912-z (PMC10110624; doi:10.1038/s41467-023-37912-z)
Supplement: Supplementary file 4 — Source Data [file 41467_2023_37912_MOESM4_ESM.zip › Source Data (Main figures).xlsx]

## Sheet: Fig.1e 
	mCherry									Kir2.1
0	27.6	27.8	30.1	28.5	25.8	27.5	24.5	25.3		27.5	30.1	28.4	30.1	26	27.5	27.5	24.4
1	26.1	28	28	28.6	24.4	24.3	23.8	23.7		32.6	28.6	29.6	32.2	29	19.2	27.6	26
2	27.2	28.8	30.3	30.3	25.8	26.4	25	25.7		36.3	32.6	35.6	36.4	31.8	29.3	32.6	31.6
3	28.5	29.9	31.6	31.3	26.3	27.4	28.9	26.5		41.6	35.5	39.4	39.9	35.4	32.8	37.3	36.5
4	28.8	30.1	33.8	32.7	28	27.8	30.2	27.7		44.2	37.5	43.6	44.9	37.8	35.3	38.7	39.2
5	29.1	31.1	32.4	33.8	28.9	29.2	30	27.3		47.4	38.8	46.9	48.7	39.9	38.2	39.7	40.6
6	29.4	31.2	34.9	35	29.7	29.2	31.2	28.9		49.3	40.6	49.8	52.7	40.5	38.6	40.5	42.2
7	29.9	31.6	36.8	35.6	31.5	30.4	30.1	29.1		51.3	42.8	52.4	55.7	43.1	39.9	42.4	43.8
8	30.1	31.3	36.1	35.2	32.2	30.9	29.6	30.2		52.8	44.9	51.8	55.6	44.8	41.8	44.9	45.9
9	30.8	32.6	34.4	45	33.1	31.3	32.2	31.7		52.1	46.2	51.5	56.1	46.5	43.2	47.9	47.8
10	30.6	32.9	34.3	34.8	34.1	34.1	34.1	31.8		52.7	46.6	51.6	55.9	46.4	42.7	48.7	48.6
Grouped analyses- Two-way ANOVA (Each row represents a different time point, so matched values are stacked into a subcolumn; Compare each cell mean with the other cell mean in that row)
Table Analyzed	Fig.1E
Two-way RM ANOVA	Matching: Stacked
Assume sphericity?	Yes
Alpha	0.05
Source of Variation	% of total variation	P value	P value summary	Significant?
Row Factor x Column Factor	9.772	<0.001	***	Yes
Row Factor	36.42	<0.001	***	Yes
Column Factor	38.93	<0.001	***	Yes
Subject	11.7	<0.001	***	Yes
ANOVA table	SS	DF	MS	F (DFn, DFd)	P value
Row Factor x Column Factor	1187	10	118.7	F (10, 140) = 43.09	P<0.001
Row Factor	4422	10	442.2	F (10, 140) = 160.6	P<0.001
Column Factor	4728	1	4728	F (1, 14) = 46.58	P<0.001
Subject	1421	14	101.5	F (14, 140) = 36.86	P<0.001
Residual	385.6	140	2.754
Difference between column means
Mean of mCherry	30.14
Mean of Kir2.1	40.51
Difference between means	-10.37
SE of difference	1.519
95% CI of difference	-13.62 to -7.108
Data summary
Number of columns (Column Factor)	2
Number of rows (Row Factor)	11
Number of subjects (Subject)	16
Number of missing values	0
Compare each cell mean with the other cell mean in that row
Number of families	1
Number of comparisons per family	11
Alpha	0.05
Šídák's multiple comparisons test	Mean Diff.	95.00% CI of diff.	Below threshold?	Summary	Adjusted P Value
mCherry - Kir2.1
0	-0.55	-5.469 to 4.369	No	ns	>0.99
1	-2.238	-7.156 to 2.681	No	ns	0.91
2	-5.838	-10.76 to -0.9187	Yes	**	0.009
3	-8.5	-13.42 to -3.581	Yes	***	<0.001
4	-10.26	-15.18 to -5.344	Yes	***	<0.001
5	-12.3	-17.22 to -7.381	Yes	***	<0.001
6	-13.09	-18.01 to -8.169	Yes	***	<0.001
7	-14.55	-19.47 to -9.631	Yes	***	<0.001
8	-15.86	-20.78 to -10.94	Yes	***	<0.001
9	-15.03	-19.94 to -10.11	Yes	***	<0.001
10	-15.81	-20.73 to -10.89	Yes	***	<0.001

## Sheet: Fig.1f
mCherry	Kir2.1
7.97	18.68
4.97	13.31
7.16	14.78
2.28	17.96
3.83	20.96
2.4	7.34
5	12.77
Unpaired t test
Table Analyzed	Fig. 1F
Column B	Kir2.1
vs.	vs.
Column A	mCherry
Unpaired t test
P value	0.0002
P value summary	***
Significantly different (P < 0.05)?	Yes
One- or two-tailed P value?	Two-tailed
t, df	t=5.403, df=12
How big is the difference?
Mean of column A	4.801
Mean of column B	15.11
Difference between means (B - A) ± SEM	10.31 ± 1.909
95% confidence interval	6.154 to 14.47
R squared (eta squared)	0.7087
F test to compare variances
F, DFn, Dfd	4.325, 6, 6
P value	0.098
P value summary	ns
Significantly different (P < 0.05)?	No
Data analyzed
Sample size, column A	7
Sample size, column B	7

## Sheet: Fig. 1g
mCherry	Kir2.1
23.85	26.25
24.96	27.77
23.69	31.47
27.66	28.87
29.19	34.44
23.27	26.75
26.9	27.62
Unpaired t test
Table Analyzed	Fig. 1G
Column B	Kir2.1
vs.	vs.
Column A	mCherry
Unpaired t test
P value	0.0334
P value summary	*
Significantly different (P < 0.05)?	Yes
One- or two-tailed P value?	Two-tailed
t, df	t=2.402, df=12
How big is the difference?
Mean of column A	25.65
Mean of column B	29.02
Difference between means (B - A) ± SEM	3.379 ± 1.407
95% confidence interval	0.3137 to 6.443
R squared (eta squared)	0.3247
F test to compare variances
F, DFn, Dfd	1.650, 6, 6
P value	0.558
P value summary	ns
Significantly different (P < 0.05)?	No
Data analyzed
Sample size, column A	7
Sample size, column B	7

## Sheet: Fig. 1h
mCherry	Kir2.1
6.51	6.15
6.13	5.97
4.34	7.93
4.32	7.18
4.74	5.86
4.6	6.08
4.04	4.99
Unpaired t test
Table Analyzed	Fig. 1H
Column B	Kir2.1
vs.	vs.
Column A	mCherry
Unpaired t test
P value	0.0218
P value summary	*
Significantly different (P < 0.05)?	Yes
One- or two-tailed P value?	Two-tailed
t, df	t=2.633, df=12
How big is the difference?
Mean of column A	4.954
Mean of column B	6.309
Difference between means (B - A) ± SEM	1.354 ± 0.5143
95% confidence interval	0.2337 to 2.475
R squared (eta squared)	0.3662
F test to compare variances
F, DFn, Dfd	1.013, 6, 6
P value	0.9883
P value summary	ns
Significantly different (P < 0.05)?	No
Data analyzed
Sample size, column A	7
Sample size, column B	7

## Sheet: Fig. 1i
mCherry	Kir2.1
3372.61	3080.23
3055.26	3673.23
2949.85	2365.36
2977.78	2751.32
3685.48	2814.17
2869.31	2474.67
3472.1	3987.46
Unpaired t test
Table Analyzed	Fig. 1I
Column B	Kir2.1
vs.	vs.
Column A	mCherry
Unpaired t test
P value	0.5062
P value summary	ns
Significantly different (P < 0.05)?	No
One- or two-tailed P value?	Two-tailed
t, df	t=0.6852, df=12
How big is the difference?
Mean of column A	3197
Mean of column B	3021
Difference between means (B - A) ± SEM	-176.6 ± 257.7
95% confidence interval	-738.0 to 384.9
R squared (eta squared)	0.03766
F test to compare variances
F, DFn, Dfd	3.793, 6, 6
P value	0.1295
P value summary	ns
Significantly different (P < 0.05)?	No
Data analyzed
Sample size, column A	7
Sample size, column B	7

## Sheet: Fig. 1j
mCherry	Kir2.1
894.282	567.438
776.451	644.705
603.374	346.449
853.128	510.446
747.669	464.624
652.826	724.356
537.64	502.63
Unpaired t test
Table Analyzed	Fig. 1J
Column B	Kir2.1
vs.	vs.
Column A	mCherry
Unpaired t test
P value	0.0179
P value summary	*
Significantly different (P < 0.05)?	Yes
One- or two-tailed P value?	Two-tailed
t, df	t=2.740, df=12
How big is the difference?
Mean of column A	723.6
Mean of column B	537.2
Difference between means (B - A) ± SEM	-186.4 ± 68.03
95% confidence interval	-334.6 to -38.16
R squared (eta squared)	0.3848
F test to compare variances
F, DFn, Dfd	1.135, 6, 6
P value	0.882
P value summary	ns
Significantly different (P < 0.05)?	No
Data analyzed
Sample size, column A	7
Sample size, column B	7

## Sheet: Fig. 2c
Control side	NachBac side
41	167
58	135
62	158
96	187
77	166
paired t test
Table Analyzed	Fig. 2C
Column B	NachBac side
vs.	vs.
Column A	Control side
Paired t test
P value	0.0003
P value summary	***
Significantly different (P < 0.05)?	Yes
One- or two-tailed P value?	Two-tailed
t, df	t=11.73, df=4
Number of pairs	5
How big is the difference?
Mean of differences (B - A)	95.8
SD of differences	18.27
SEM of differences	8.169
95% confidence interval	73.12 to 118.5
R squared (partial eta squared)	0.9717
How effective was the pairing?
Correlation coefficient (r)	0.5767
P value (one tailed)	0.1544
P value summary	ns
Was the pairing significantly effective?	No
Data analyzed
Sample size, column A	5
Sample size, column B	5

## Sheet: Fig.2f
Control	NachBac
14	28
17	29
12	32
16	27
17	36
paired t test
Table Analyzed	Fig.2d
Column B	NachBac
vs.	vs.
Column A	Control
Paired t test
P value	0.0011
P value summary	**
Significantly different (P < 0.05)?	Yes
One- or two-tailed P value?	Two-tailed
t, df	t=8.317, df=4
Number of pairs	5

## Sheet: Fig.2g
Control	NachBac
4	16
3	15
7	22
11	27
7	19
paired t test
Table Analyzed	Fig.2e
Column B	NachBac
vs.	vs.
Column A	Control
Paired t test
P value	0.0001
P value summary	***
Significantly different (P < 0.05)?	Yes
One- or two-tailed P value?	Two-tailed
t, df	t=15.37, df=4
Number of pairs	5

## Sheet: Fig. 2i
	POMC-CreArc-GFP							POMC-CreArc-NachBac
0	27.6	24.6	25.9	26.7	29.7			31.6	30.4	25.7	26.5	27	20.7	24	25.5	23.8	25
1	28.2	24.1	27.9	26.5	28.9			29.3	30.9	26.7	27.4	28.3	22.2	24.9	25.5	24	25.8
2	29.5	25.2	29.1	25.7	31.4			31.2	31.2	27.4	28.4	30.1	23.1	25.3	25.6	26.6	27.2
3	28.7	24.7	28.5	27.8	32.5			30.1	30.8	26.1	28.7	27.7	22.6	24.5	27.3	28.5	27.8
4	29.9	27.8	30	29	32.7			32	32.3	27.5	29.6	30	23.9	26.8	27.7	28.9	28.9
5	30.9	28.9	31	30.2	34.3			32.9	32.6	28.5	29.9	30.3	25	26.9	29.4	29.8	28.9
6	30.9	29.2	32	30.3	34.5			33.5	32.3	28.8	30.6	31.2	26.3	27.7	29.7	29.9	29.4
7	31.8	29.3	32.1	30.2	34.8			33.6	32.6	29.1	30.1	31	27.4	27.9	29.7	30.4	29.9
8	31.9	29.6	32.4	33.3	37.5			32.8	32.9	28.9	30.9	31.8	27.1	27.9	32.3	34.9	30.9
Table Analyzed	Fig. 2g
Two-way RM ANOVA	Matching: Stacked
Assume sphericity?	Yes
Alpha	0.05
Source of Variation	% of total variation	P value	P value summary	Significant?
Interaction	0.4844	0.57	ns	No
Row Factor	35.03	<0.001	***	Yes
Column Factor	3.64	0.36	ns	No
Subject	51.73	<0.001	***	Yes
ANOVA table	SS	DF	MS	F (DFn, DFd)	P value
Interaction	5.611	8	0.7013	F (8, 104) = 0.8406	P=0.57
Row Factor	405.7	8	50.71	F (8, 104) = 60.78	P<0.001
Column Factor	42.17	1	42.17	F (1, 13) = 0.9149	P=0.36
Subject	599.1	13	46.09	F (13, 104) = 55.24	P<0.001
Residual	86.77	104	0.8343
Difference between column means
Mean of POMC-CreArc-GFP	29.73
Mean of POMC-CreArc-NachBac	28.54
Difference between means	1.186
SE of difference	1.239
95% CI of difference	-1.492 to 3.863
Data summary
Number of columns (Column Factor)	2
Number of rows (Row Factor)	9
Number of subjects (Subject)	15
Compare each cell mean with the other cell mean in that row
Number of families	1
Number of comparisons per family	9
Alpha	0.05
Sidak's multiple comparisons test	Predicted (LS) mean diff.	95.00% CI of diff.	Significant?	Summary	Adjusted P Value
POMC-CreArc-GFP - POMC-CreArc-NachBac
0	0.88	-2.857 to 4.617	No	ns	>0.99
1	0.62	-3.117 to 4.357	No	ns	>0.99
2	0.57	-3.167 to 4.307	No	ns	>0.99
3	1.03	-2.707 to 4.767	No	ns	>0.99
4	1.12	-2.617 to 4.857	No	ns	0.99
5	1.64	-2.097 to 5.377	No	ns	0.89
6	1.44	-2.297 to 5.177	No	ns	0.95
7	1.47	-2.267 to 5.207	No	ns	0.94
8	1.9	-1.837 to 5.637	No	ns	0.78
Test details	Predicted (LS) mean 1	Predicted (LS) mean 2	Predicted (LS) mean diff.	SE of diff.	N1	N2
POMC-CreArc-GFP - POMC-CreArc-NachBac
0	26.9	26.02	0.88	1.326	5	10
1	27.12	26.5	0.62	1.326	5	10
2	28.18	27.61	0.57	1.326	5	10
3	28.44	27.41	1.03	1.326	5	10
4	29.88	28.76	1.12	1.326	5	10
5	31.06	29.42	1.64	1.326	5	10
6	31.38	29.94	1.44	1.326	5	10
7	31.64	30.17	1.47	1.326	5	10
8	32.94	31.04	1.9	1.326	5	10

[truncated: 48 more sheets: Fig. 2k, Fig. 2l, Fig.2m, Fig. 2n, Fig. 2o, Fig. 3b, Fig. 3d, Fig. 3e, Fig. 3g, Fig. 3h, Fig. 3i, Fig. 3j, Fig. 3k, Fig. 3l, Fig. 3n, Fig. 3o, Fig. 3p, Fig. 3q, Fig. 3r, Fig. 3s …]
