# Supplementary material for: The melanocortin action is biased toward protection from weight loss in mice
Source: Nat Commun. 2023 Apr 17;14:2200. doi: 10.1038/s41467-023-37912-z (PMC10110624; doi:10.1038/s41467-023-37912-z)
Supplement: Supplementary file 4 — Source Data [file 41467_2023_37912_MOESM4_ESM.zip › Source Data (Supplementary figures).xlsx]

## Sheet: SFig.1d
Ctrl	NachBac	Kir 2.1
-67.4416	-61.9595	-75.4766
-62.8167	-49.9742	-72.2924
-59.9786	-52.7889	-69.4674
-57.6545	-71.1939	-67.4499
-50.3999	-61.8193	-63.4384
-53.8344	-69.051	-52.1039
-59.8694	-74.9801	-59.9805
-50.5489	-68.5487	-49.1214
-62.9247	-78.5074	-67.6203
-57.238	-89.0696	-60.0077
-54.983	-61.0958	-70.0007
-59.5297	-72.8777	-69.0494
-91.2954	-70.7682	-65.4786
-56.4264	-63.4492	-74.5989
-58.567	-67.8045	-80.4864
-50.8702	-62.201	-74.5503
-52.825	-56.9989	-75.9444
-65.5011	-54.2502	-71.9241
-51.2917	-58.734	-67.323
-56.8498	-55.8242	-79.5343
-52.8077	-66.4486	-80.1206
-69.5723	-63.3312	-83.1398
-47.6291	-63.738	-73.9175
-44.8905	-68.0307	-72.0826
	-60.1866	-71.1441
	-55.4567	-81.28
		-80.692
		-69.2155
		-71.8976
		-64.8312
		-61.8889
		-73.3764
		-64.7688
		-63.3239
Table Analyzed	SFig. 1d
Data sets analyzed	A-C
ANOVA summary
F	13.25
P value	<0.0001
P value summary	****
Significant diff. among means (P < 0.05)?	Yes
R squared	0.2464
Brown-Forsythe test
F (DFn, DFd)	0.04213 (2, 81)
P value	0.9588
P value summary	ns
Are SDs significantly different (P < 0.05)?	No
Bartlett's test
Bartlett's statistic (corrected)	0.7583
P value	0.6844
P value summary	ns
Are SDs significantly different (P < 0.05)?	No
ANOVA table	SS	DF	MS	F (DFn, DFd)	P value
Treatment (between columns)	1953	2	976.7	F (2, 81) = 13.25	P<0.0001
Residual (within columns)	5973	81	73.74
Total	7927	83
Data summary
Number of treatments (columns)	3
Number of values (total)	84
Tukey's multiple comparisons test	Mean Diff.	95.00% CI of diff.	Below threshold?	Summary	Adjusted P Value
Control vs. NachBac	6.424	0.6206 to 12.23	Yes	*	0.0264	A-B
Control vs. Kir 2.1	11.77	6.305 to 17.24	Yes	****	<0.0001	A-C
NachBac vs. Kir 2.1	5.347	0.005529 to 10.69	Yes	*	0.0497	B-C
Test details	Mean 1	Mean 2	Mean Diff.	SE of diff.	n1	n2	q	DF
Control vs. NachBac	-58.16	-64.58	6.424	2.431	24	26	3.738	81
Control vs. Kir 2.1	-58.16	-69.93	11.77	2.289	24	34	7.271	81
NachBac vs. Kir 2.1	-64.58	-69.93	5.347	2.237	26	34	3.38	81

## Sheet: SFig. 1e
Control	NachBac	Kir 2.1
1.0765	0.852679	0.266111
0.947953	1.1825	0.295869
1.31949	0.883229	0.304359
1.73003	0.727043	0.871757
1.57847	0.774426	0.778105
1.75562	0.78678	0.858383
0.899592	0.337748	0.472023
0.789764	0.507517	0.745227
1.8667	0.588186	1.19502
1.30032	0.248208	0.632751
1.06022	0.858839	0.177892
1.87502	0.510187	0.287625
0.901257	0.649035	0.327147
1.35459	0.746201	0.230822
1.05465	1.01568	0.191779
1.04556	0.739886	0.497147
1.90058	0.164482	0.079097
0.716969	0.150834	0.136926
0.64672	0.19871	0.516138
0.779979	0.580273	0.122672
1.04168	0.678909	0.071556
0.96994		0.115804
1.16502		0.498995
0.74364		0.810205
		0.380345
		0.464016
		0.707306
Table Analyzed	SFig. 1e
ANOVA summary
F	34.11
P value	<0.0001
P value summary	****
Significant diff. among means (P < 0.05)?	Yes
R squared	0.4972
Brown-Forsythe test
F (DFn, DFd)	1.124 (2, 69)
P value	0.3307
P value summary	ns
Are SDs significantly different (P < 0.05)?	No
Bartlett's test
Bartlett's statistic (corrected)	3.339
P value	0.1884
P value summary	ns
Are SDs significantly different (P < 0.05)?	No
ANOVA table	SS	DF	MS	F (DFn, DFd)	P value
Treatment (between columns)	7.424	2	3.712	F (2, 69) = 34.11	P<0.0001
Residual (within columns)	7.508	69	0.1088
Total	14.93	71
Data summary
Number of treatments (columns)	3
Number of values (total)	72
Tukey's multiple comparisons test	Mean Diff.	95.00% CI of diff.	Below threshold?	Summary	Adjusted P Value
Control vs. NachBac	0.5607	0.3246 to 0.7968	Yes	****	<0.0001	A-B
Control vs. Kir 2.1	0.7426	0.5209 to 0.9643	Yes	****	<0.0001	A-C
NachBac vs. Kir 2.1	0.1819	-0.04795 to 0.4118	No	ns	0.1476	B-C
Test details	Mean 1	Mean 2	Mean Diff.	SE of diff.	n1	n2	q	DF
Control vs. NachBac	1.188	0.6277	0.5607	0.09857	24	21	8.044	69
Control vs. Kir 2.1	1.188	0.4457	0.7426	0.09254	24	27	11.35	69
NachBac vs. Kir 2.1	0.6277	0.4457	0.1819	0.09598	21	27	2.681	69

## Sheet: SFig. 1j
Control	NachBac	Kir 2.1
15	5	110
20	5	115
10	10	50
15	10	65
15	10	20
10	10	20
25	15	15
25	5	35
5	5	25
10	15	25
15	10	35
10	5	85
15	10	50
15	10	135
20	5	200
15	15	30
10	35	135
20	20	150
25	5	40
35		180
20		115
25		25
		15
		65
		60
		30
Table Analyzed	SFig. 1j
Data sets analyzed	A-C
ANOVA summary
F	21.26
P value	<0.0001
P value summary	****
Significant diff. among means (P < 0.05)?	Yes
R squared	0.3992
Brown-Forsythe test
F (DFn, DFd)	17.96 (2, 64)
P value	<0.0001
P value summary	****
Are SDs significantly different (P < 0.05)?	Yes
Bartlett's test
Bartlett's statistic (corrected)	97.91
P value	<0.0001
P value summary	****
Are SDs significantly different (P < 0.05)?	Yes
ANOVA table	SS	DF	MS	F (DFn, DFd)	P value
Treatment (between columns)	50720	2	25360	F (2, 64) = 21.26	P<0.0001
Residual (within columns)	76342	64	1193
Total	127062	66
Data summary
Number of treatments (columns)	3
Number of values (total)	67
Significantly different (P < 0.05)?	Yes
One- or two-tailed P value?	Two-tailed
t, df	t=2.792, df=39
Tukey's multiple comparisons test	Mean Diff.	95.00% CI of diff.	Below threshold?	Summary	Adjusted P Value
Control vs. NachBac	6.256	-19.70 to 32.21	No	ns	0.8321	A-B
Control vs. Kir 2.1	-53.34	-77.35 to -29.33	Yes	****	<0.0001	A-C
NachBac vs. Kir 2.1	-59.6	-84.61 to -34.58	Yes	****	<0.0001	B-C
Test details	Mean 1	Mean 2	Mean Diff.	SE of diff.	n1	n2	q	DF
Control vs. NachBac	17.05	10.79	6.256	10.82	22	19	0.8179	64
Control vs. Kir 2.1	17.05	70.38	-53.34	10	22	26	7.54	64
NachBac vs. Kir 2.1	10.79	70.38	-59.6	10.42	19	26	8.085	64

## Sheet: SFig. 1k
Control	NachBac	Kir 2.1
-44.3	-59	-41
-45.7	-56.4	-39.9
-47.5	-68.2	-51.1
-44.2	-56.6	-46.1
-49.6	-63.6	-48.7
-55.1	-71.3	-46.4
-47.2	-78	-48.8
-58.6	-80.7	-35.3
-48.5	-52.8	-45.4
-42.5	-68.7	-35.7
-51	-66.3	-33.3
-51.6	-81.2	-51.8
-50.3	-64.5	-47.1
-49.4	-57.7	-51.1
-45.4	-67.3
	-52.6
	-47
	-54
	-50.6
	-62.6
	-61.3
	-59.6
	-63.3
	-56
	-75.9
ANOVA summary
F	41.17
P value	<0.0001
P value summary	****
Significant diff. among means (P < 0.05)?	Yes
R squared	0.5826
Brown-Forsythe test
F (DFn, DFd)	4.085 (2, 59)
P value	0.0218
P value summary	*
Are SDs significantly different (P < 0.05)?	Yes
Bartlett's test
Bartlett's statistic (corrected)	9.205
P value	0.01
P value summary	*
Are SDs significantly different (P < 0.05)?	Yes
ANOVA table	SS	DF	MS	F (DFn, DFd)	P value
Treatment (between columns)	4371	2	2185	F (2, 59) = 41.17	P<0.0001
Residual (within columns)	3131	59	53.07
Total	7502	61
Data summary
Number of treatments (columns)	3
Number of values (total)	62
Tukey's multiple comparisons test	Mean Diff.	95.00% CI of diff.	Below threshold?	Summary	Adjusted P Value
Control vs. NachBac	16.03	10.97 to 21.09	Yes	****	<0.0001	A-B
Control vs. Kir 2.1	-2.571	-8.508 to 3.366	No	ns	0.5542	A-C
NachBac vs. Kir 2.1	-18.6	-24.45 to -12.75	Yes	****	<0.0001	B-C
Test details	Mean 1	Mean 2	Mean Diff.	SE of diff.	n1	n2	q	DF
Control vs. NachBac	-46.98	-63.01	16.03	2.105	23	25	10.77	59
Control vs. Kir 2.1	-46.98	-44.41	-2.571	2.47	23	14	1.472	59
NachBac vs. Kir 2.1	-63.01	-44.41	-18.6	2.432	25	14	10.82	59

## Sheet: SFig. 2a
mCherry	Kir2.1
28	28.6
26.1	32.6
27.9	32.2
28	29.6
25	25.1
23.8	24.7
27.2	27.8
25.6	27.4
Table Analyzed	SFig. 2a
Column B	Kir2.1
vs.	vs.
Column A	mCherry
Unpaired t test
P value	0.102
P value summary	ns
Significantly different (P < 0.05)?	No
One- or two-tailed P value?	Two-tailed
t, df	t=1.750, df=14
How big is the difference?
Mean of column A	26.45
Mean of column B	28.5
Difference between means (B - A) ± SEM	2.050 ± 1.172
95% confidence interval	-0.4627 to 4.563
R squared (eta squared)	0.1795
F test to compare variances
F, DFn, Dfd	3.407, 7, 7
P value	0.1282
P value summary	ns
Significantly different (P < 0.05)?	No
Data analyzed
Sample size, column A	8
Sample size, column B	8

## Sheet: SFig. 2e
	Kir2.1+saline					Kir2.1+leptin					ob/ob+leptin
0	0	0	0	0		0	0	0	0		0	0	0
3	0.8	0	0.8	-1.8		-0.9	0	-1	-2.8		-4	-5.3	-5.6
5	0.8	-0.4	0.2	-2.1		-1.1	0.4	-1.7	-3.5		-6.1	-7.5	-7
7	0.1	-0.6	0.1	-2.3		-0.9	0.5	-2	-3.9		-4.9	-10	-9.5
9	1.1	0	1.2	-2.9		-0.7	0.9	-2	-3.7		-6.1	-12.4	-11.8
11	1.1	0.4	2.3	-1.9		-0.7	0.6	-1.5	-3.3		-7	-14.7	-13.6
13	0.9	-0.1	2.7	-3		0	1.5	-0.5	-3.3		-9.5	-17.5	-15.5
Table Analyzed	SFig. 2e
Two-way ANOVA	Ordinary
Alpha	0.05
Source of Variation	% of total variation	P value	P value summary	Significant?
Interaction	19.27	<0.0001	****	Yes
Row Factor	11.51	<0.0001	****	Yes
Column Factor	57.95	<0.0001	****	Yes
ANOVA table	SS (Type III)	DF	MS	F (DFn, DFd)	P value
Interaction	284.3	12	23.69	F (12, 56) = 6.143	P<0.0001
Row Factor	169.8	6	28.31	F (6, 56) = 7.339	P<0.0001
Column Factor	855	2	427.5	F (2, 56) = 110.8	P<0.0001
Residual	216	56	3.857
Data summary
Number of columns (Column Factor)	3
Number of rows (Row Factor)	7
Number of values	77
Tukey's multiple comparisons test	Predicted (LS) mean diff.	95.00% CI of diff.	Below threshold?	Summary	Adjusted P Value
0
Kir2.1+saline vs. Kir2.1+leptin	3.553e-15	-3.343 to 3.343	No	ns	>0.9999
Kir2.1+saline vs. ob/ob+leptin	0	-3.611 to 3.611	No	ns	>0.9999
Kir2.1+leptin vs. ob/ob+leptin	-3.553e-15	-3.611 to 3.611	No	ns	>0.9999
3
Kir2.1+saline vs. Kir2.1+leptin	1.125	-2.218 to 4.468	No	ns	0.6984
Kir2.1+saline vs. ob/ob+leptin	4.917	1.305 to 8.528	Yes	**	0.005
Kir2.1+leptin vs. ob/ob+leptin	3.792	0.1804 to 7.403	Yes	*	0.0375
5
Kir2.1+saline vs. Kir2.1+leptin	1.1	-2.243 to 4.443	No	ns	0.7094
Kir2.1+saline vs. ob/ob+leptin	6.492	2.880 to 10.10	Yes	***	0.0002
Kir2.1+leptin vs. ob/ob+leptin	5.392	1.780 to 9.003	Yes	**	0.002
7
Kir2.1+saline vs. Kir2.1+leptin	0.9	-2.443 to 4.243	No	ns	0.7942
Kir2.1+saline vs. ob/ob+leptin	7.458	3.847 to 11.07	Yes	****	<0.0001
Kir2.1+leptin vs. ob/ob+leptin	6.558	2.947 to 10.17	Yes	***	0.0002
9
Kir2.1+saline vs. Kir2.1+leptin	1.225	-2.118 to 4.568	No	ns	0.6537
Kir2.1+saline vs. ob/ob+leptin	9.95	6.339 to 13.56	Yes	****	<0.0001
Kir2.1+leptin vs. ob/ob+leptin	8.725	5.114 to 12.34	Yes	****	<0.0001
11
Kir2.1+saline vs. Kir2.1+leptin	1.7	-1.643 to 5.043	No	ns	0.4441
Kir2.1+saline vs. ob/ob+leptin	12.24	8.630 to 15.85	Yes	****	<0.0001
Kir2.1+leptin vs. ob/ob+leptin	10.54	6.930 to 14.15	Yes	****	<0.0001
13
Kir2.1+saline vs. Kir2.1+leptin	0.7	-2.643 to 4.043	No	ns	0.8697
Kir2.1+saline vs. ob/ob+leptin	14.29	10.68 to 17.90	Yes	****	<0.0001
Kir2.1+leptin vs. ob/ob+leptin	13.59	9.980 to 17.20	Yes	****	<0.0001

## Sheet: SFig. 2g
Lean mice	Kir2.1+saline	Kir2.1+leptin	ob/ob+leptin
124	149	141	400
112	81	198	304
77	147	221	319
109	143	209
Table Analyzed	SFig. 2g
Data sets analyzed	A-D
ANOVA summary
F	29.94
P value	<0.0001
P value summary	****
Significant diff. among means (P < 0.05)?	Yes
R squared	0.8909
Brown-Forsythe test
F (DFn, DFd)	0.2715 (3, 11)
P value	0.8447
P value summary	ns
Are SDs significantly different (P < 0.05)?	No
Bartlett's test
Bartlett's statistic (corrected)
P value
P value summary
Are SDs significantly different (P < 0.05)?
ANOVA table	SS	DF	MS	F (DFn, DFd)	P value
Treatment (between columns)	110487	3	36829	F (3, 11) = 29.94	P<0.0001
Residual (within columns)	13530	11	1230
Total	124017	14
Data summary
Number of treatments (columns)	4
Number of values (total)	15
Tukey's multiple comparisons test	Mean Diff.	95.00% CI of diff.	Below threshold?	Summary	Adjusted P Value
Lean mice vs. Kir2.1+saline	-24.5	-99.13 to 50.13	No	ns	0.7591	A-B
Lean mice vs. Kir2.1+leptin	-86.75	-161.4 to -12.12	Yes	*	0.0221	A-C
Lean mice vs. ob/ob+leptin	-235.5	-316.1 to -154.9	Yes	****	<0.0001	A-D
Kir2.1+saline vs. Kir2.1+leptin	-62.25	-136.9 to 12.38	No	ns	0.113	B-C
Kir2.1+saline vs. ob/ob+leptin	-211	-291.6 to -130.4	Yes	****	<0.0001	B-D
Kir2.1+leptin vs. ob/ob+leptin	-148.8	-229.4 to -68.14	Yes	***	0.0008	C-D
Test details	Mean 1	Mean 2	Mean Diff.	SE of diff.	n1	n2	q	DF
Lean mice vs. Kir2.1+saline	105.5	130	-24.5	24.8	4	4	1.397	11
Lean mice vs. Kir2.1+leptin	105.5	192.3	-86.75	24.8	4	4	4.947	11
Lean mice vs. ob/ob+leptin	105.5	341	-235.5	26.79	4	3	12.43	11
Kir2.1+saline vs. Kir2.1+leptin	130	192.3	-62.25	24.8	4	4	3.55	11
Kir2.1+saline vs. ob/ob+leptin	130	341	-211	26.79	4	3	11.14	11
Kir2.1+leptin vs. ob/ob+leptin	192.3	341	-148.8	26.79	4	3	7.854	11

## Sheet: SFig. 2h
	mCherry						Kir2.1
0 week	21.6	22.4	23.5	22.8	23.1		21.1	23.7	25.9	26.1	22.2
1 week	22.9	23	24.2	23.2	23		23.2	27.3	31.9	28.9	24
2 week	23.6	22.6	23.9	21.9	21.9		25.9	27	32.3	26.7	23.8
3 week	25.3	22.9	24.2	23.7	22.8		29.7	27.1	39.3	29.8	25.8
4 week	25.1	24.2	25.2	24.6	25.1		34.4	29.3	43.8	33.5	28.9
5 week	25.4	24.2	27.2	25.3	24.7		34.5	32.1	47	36.4	29
6 week	25.4	24.5	26.4	25.5	26.1		37.6	33	50.4	38.4	32.3
7 week	35.3	25.5	26.6	26	25.9		38.1	34.9	51.8	40.2	35.2
8 week	25.7	25.4	26.8	25.3	25.4		39.9	34.9	52.1	40.9	35.8
Table Analyzed	SFig. 2h
Two-way ANOVA	Ordinary
Alpha	0.05
Source of Variation	% of total variation	P value	P value summary	Significant?
Interaction	9.818	0.0037	**	Yes
Row Factor	27.2	<0.0001	****	Yes
Column Factor	35.31	<0.0001	****	Yes
ANOVA table	SS	DF	MS	F (DFn, DFd)	P value
Interaction	438.6	8	54.82	F (8, 72) = 3.194	P=0.0037
Row Factor	1215	8	151.9	F (8, 72) = 8.848	P<0.0001
Column Factor	1578	1	1578	F (1, 72) = 91.90	P<0.0001
Residual	1236	72	17.17
Difference between column means
Mean of mCherry	24.65
Mean of Kir2.1	33.02
Difference between means	-8.373
SE of difference	0.8734
95% CI of difference	-10.11 to -6.632
Data summary
Number of columns (Column Factor)	2
Number of rows (Row Factor)	9
Number of values	90
Šídák's multiple comparisons test	Mean Diff.	95.00% CI of diff.	Below threshold?	Summary	Adjusted P Value
mCherry - Kir2.1
0	-1.12	-8.590 to 6.350	No	ns	>0.9999
1	-3.8	-11.27 to 3.670	No	ns	0.7717
2	-4.36	-11.83 to 3.110	No	ns	0.6144
3	-6.56	-14.03 to 0.9104	No	ns	0.1237
4	-9.14	-16.61 to -1.670	Yes	**	0.0075
5	-10.44	-17.91 to -2.970	Yes	**	0.0014
6	-12.76	-20.23 to -5.290	Yes	****	<0.0001
7	-12.18	-19.65 to -4.710	Yes	***	0.0001
8	-15	-22.47 to -7.530	Yes	****	<0.0001
Test details	Mean 1	Mean 2	Mean Diff.	SE of diff.	N1	N2	t	DF
mCherry - Kir2.1
0	22.68	23.8	-1.12	2.62	5	5	0.4274	72
1	23.26	27.06	-3.8	2.62	5	5	1.45	72
2	22.78	27.14	-4.36	2.62	5	5	1.664	72
3	23.78	30.34	-6.56	2.62	5	5	2.504	72
4	24.84	33.98	-9.14	2.62	5	5	3.488	72
5	25.36	35.8	-10.44	2.62	5	5	3.984	72
6	25.58	38.34	-12.76	2.62	5	5	4.87	72
7	27.86	40.04	-12.18	2.62	5	5	4.648	72
8	25.72	40.72	-15	2.62	5	5	5.724	72

## Sheet: SFig. 3d
GFP	NachBac
2381.49	2477.81
2593.99	3091.19
2936.97	2923.38
2150.69	2963.64
2084.96	2414.85
2225.51	2108.97
2360.86	1865.54
2577.64	1789.89
Table Analyzed	SFig. 3d
Column B	NachBac
vs.	vs.
Column A	GFP
Unpaired t test
P value	0.8463
P value summary	ns
Significantly different (P < 0.05)?	No
One- or two-tailed P value?	Two-tailed
t, df	t=0.1974, df=14
How big is the difference?
Mean of column A	2414
Mean of column B	2454
Difference between means (B - A) ± SEM	40.39 ± 204.6
95% confidence interval	-398.4 to 479.2
R squared (eta squared)	0.002776
F test to compare variances
F, DFn, Dfd	3.265, 7, 7
P value	0.1413
P value summary	ns
Significantly different (P < 0.05)?	No
Data analyzed
Sample size, column A	8
Sample size, column B	8

## Sheet: SFig. 4e
GFP	α-MSH
30.2	27.7
39.8	32.5
31.5	28.5
29.6	32.3
27	28.3
30.3	23.9
Table Analyzed	SFig. 4e
Column B	α-MSH
vs.	vs.
Column A	GFP
Unpaired t test
P value	0.2795
P value summary	ns
Significantly different (P < 0.05)?	No
One- or two-tailed P value?	Two-tailed
t, df	t=1.143, df=10
How big is the difference?
Mean of column A	31.4
Mean of column B	28.87
Difference between means (B - A) ± SEM	-2.533 ± 2.216
95% confidence interval	-7.470 to 2.404
R squared (eta squared)	0.1156
F test to compare variances
F, DFn, Dfd	1.862, 5, 5
P value	0.5117
P value summary	ns
Significantly different (P < 0.05)?	No
Data analyzed
Sample size, column A	6
Sample size, column B	6

[truncated: 17 more sheets: SFig. 4i, SFig. 4j, sFig.5b, SFig. 5c, SFig. 5d, sFig.6a-L, sFig.6a-R, sFig.6b-L, sFig.6b-R, SFig. 6d, sFig.7b, sFig.7d, sFig.7f, sFig.7h, sFig.8a, sFig.8f, sFig.8j]
